# Supplementary material for: Gluten-Free Diet Adherence Tools for Individuals with Celiac Disease: A Systematic Review and Meta-Analysis of Tools Compared to Laboratory Tests
Source: Nutrients. 2024 Jul 26;16(15):2428. doi: 10.3390/nu16152428 (PMC11314153; doi:10.3390/nu16152428)
Supplement: Supplementary file 1 [file nutrients-16-02428-s001.zip]

Archive with 1 entries (1 files):
- nutrients-3094341-supplementary.pdf
